# Supplementary material for: Weighted Gene Co-Expression Network Analysis Reveals Key Genes and Potential Drugs in Abdominal Aortic Aneurysm
Source: Biomedicines. 2021 May 13;9(5):546. doi: 10.3390/biomedicines9050546 (PMC8152975; doi:10.3390/biomedicines9050546)
Supplement: Supplementary file 1 [file biomedicines-09-00546-s001.zip]

Archive with 1 entries (1 files):
- biomedicines-1199468-supplementary 2.pdf
